# Supplementary material for: Trends in Exclusive, Dual and Polytobacco Use among U.S. Adults, 2014–2019: Results from Two Nationally Representative Surveys
Source: Int J Environ Res Public Health. 2021 Dec 11;18(24):13092. doi: 10.3390/ijerph182413092 (PMC8701855; doi:10.3390/ijerph182413092)
Supplement: Supplementary file 1 [file ijerph-18-13092-s001.zip]

Archive with 1 entries (1 files):
- ijerph-1490111-supplementary.pdf
